# Supplementary material for: Offensive role of the Bacillus extracellular matrix in driving metabolite-mediated dialog and adaptive strategies with the fungus Botrytis
Source: ISME J. 2025 Dec 18;19(1):wraf277. doi: 10.1093/ismejo/wraf277 (PMC12771376; doi:10.1093/ismejo/wraf277)
Supplement: Table_S4_20251203_wraf277 [file table_s4_20251203_wraf277.xlsx]

## Sheet: Genes_filtrados
Gene_name	Protein names	variants_list	GO_Biological Process_level2	GO_Molecular Functions_level2	GO_Cellular Components_level2
BCIN_01g00950	Aquaporin-2 (AQP2)	NC_037310.1:377092 GCA>G; het; 3_prime_UTR_variant; upstream_gene_variant; downstream_gene_variant
BCIN_01g03250	Cytoskeleton-associated protein	NC_037310.1:1170670 AAT>A; het; 3_prime_UTR_variant; upstream_gene_variant
BCIN_01g04370	ABC1 atypical kinase-like domain-containing protein	NC_037310.1:1586514 GAT>G; het; 3_prime_UTR_variant; upstream_gene_variant; downstream_gene_variant	signal transduction	kinase activity
BCIN_01g09390	WSC domain-containing protein	NC_037310.1:3269092 T>TC; het; upstream_gene_variant; downstream_gene_variant	cell wall organization
BCIN_01g09640	Uncharacterized protein	NC_037310.1:3345895 TC>T; het; upstream_gene_variant; downstream_gene_variant
BCIN_01g10110	DUF1748-domain-containing protein; Duf1748 domain containing protein	NC_037310.1:3532279 T>TC; hom; upstream_gene_variant
BCIN_01g10300	Integral membrane protein	NC_037310.1:3589669 GT>G; het; 3_prime_UTR_variant; upstream_gene_variant			membrane; endomembrane system
BCIN_01g10960	Zn(2)-C6 fungal-type domain-containing protein	NC_037310.1:3830598 A>G; het; splice_region_variant; 3_prime_UTR_variant; downstream_gene_variant || NC_037310.1:3830600 CT>C; het; 3_prime_UTR_variant; downstream_gene_variant	regulation of transcription	nucleic acid binding
BCIN_02g00210	Carboxylic ester hydrolase (EC 3.1.1.-)	NC_037311.1:184232 GT>G; het; splice_region_variant&intron_variant; downstream_gene_variant; non_coding_transcript_variant	metabolic process	hydrolase activity	endomembrane system
BCIN_02g07890	Lea domain protein	NC_037311.1:2843052 ACT>A; het; 5_prime_UTR_variant; upstream_gene_variant	response to stress
BCIN_03g01040	Glutamate decarboxylase (EC 4.1.1.15)	NC_037312.1:368073 TCC>T; het; splice_region_variant&intron_variant; upstream_gene_variant	response to stress	decarboxylase activity
BCIN_03g01470	Uncharacterized protein	NC_037312.1:490261 TA>T; het; 3_prime_UTR_variant; upstream_gene_variant; non_coding_transcript_variant
BCIN_03g01700	Uncharacterized protein	NC_037312.1:569126 CA>C; het; 3_prime_UTR_variant; upstream_gene_variant; downstream_gene_variant
BCIN_03g01840	Zn(2)-C6 fungal-type domain-containing protein	NC_037312.1:617526 G>GAT; het; 3_prime_UTR_variant; upstream_gene_variant; downstream_gene_variant	regulation of transcription	nucleic acid binding	nucleus
BCIN_03g05120	Cyclin N-terminal domain-containing protein	NC_037312.1:1736311 CTT>C; het; 3_prime_UTR_variant; upstream_gene_variant; non_coding_transcript_variant		protein binding
BCIN_03g07100	Glycosyl transferase CAP10 domain-containing protein	NC_037312.1:2415311 C>CTA; het; 3_prime_UTR_variant; upstream_gene_variant; downstream_gene_variant	cell wall organization; metabolic process	transferase activity
BCIN_03g07870	Uncharacterized protein	NC_037312.1:2692482 G>GT; het; 5_prime_UTR_variant; upstream_gene_variant; downstream_gene_variant; non_coding_transcript_variant			membrane
BCIN_03g08250	Tyrosyl-dna phosphodiesterase protein	NC_037312.1:2831002 TG>T; het; upstream_gene_variant; downstream_gene_variant	DNA repair; metabolic process	nucleic acid binding	nucleus
BCIN_04g00370	Uncharacterized protein	NC_037313.1:146339 GAA>G; het; 3_prime_UTR_variant; downstream_gene_variant; non_coding_transcript_variant
BCIN_04g00640	Uncharacterized protein	NC_037313.1:246372 AG>A; het; 3_prime_UTR_variant; upstream_gene_variant; downstream_gene_variant; non_coding_transcript_variant
BCIN_04g00900	NACHT domain-containing protein	NC_037313.1:336783 A>G; het; missense_variant [p.Lys1065Glu]; upstream_gene_variant || NC_037313.1:338507 G>A; het; synonymous_variant [p.Ala1639Ala]; upstream_gene_variant; downstream_gene_variant || NC_037313.1:338568 G>T; het; stop_gained [p.Glu1660*]; upstream_gene_variant; downstream_gene_variant || NC_037313.1:338570 A>T; het; missense_variant [p.Glu1660Asp]; upstream_gene_variant; downstre…	immune system process
BCIN_04g01060	Thioesterase domain-containing protein	NC_037313.1:426314 CCT>C; het; 5_prime_UTR_variant; upstream_gene_variant	metabolic process	hydrolase activity
BCIN_04g02370	SAP domain-containing protein	NC_037313.1:877028 GT>G; het; 3_prime_UTR_variant; upstream_gene_variant
BCIN_04g04090	Uncharacterized protein	NC_037313.1:1452967 A>AG; het; upstream_gene_variant; downstream_gene_variant
BCIN_04g05160	Uncharacterized protein	NC_037313.1:1794648 G>GT; het; 5_prime_UTR_variant; upstream_gene_variant; downstream_gene_variant
BCIN_05g00630	Rab-GAP TBC domain-containing protein	NC_037314.1:252351 AAG>A; het; 5_prime_UTR_variant; upstream_gene_variant; downstream_gene_variant; non_coding_transcript_variant	signal transduction	GTPase activator activity
BCIN_05g00750	F-box domain-containing protein	NC_037314.1:311327 G>GT; het; 5_prime_UTR_variant; upstream_gene_variant	protein ubiquitination
BCIN_05g04010	SnoaL-like domain-containing protein	NC_037314.1:1440415 AC>A; het; 3_prime_UTR_variant; upstream_gene_variant; downstream_gene_variant		peptidase activity
BCIN_05g04110	MYND-type domain-containing protein	NC_037314.1:1476959 G>GT; het; upstream_gene_variant; downstream_gene_variant
BCIN_05g04500	Uncharacterized protein	NC_037314.1:1592602 TC>T; het; 5_prime_UTR_variant; upstream_gene_variant; downstream_gene_variant
BCIN_05g04900	Uncharacterized protein	NC_037314.1:1740930 GA>G; het; 3_prime_UTR_variant; downstream_gene_variant; non_coding_transcript_variant
BCIN_05g06640	Uncharacterized protein	NC_037314.1:2278879 G>A; het; synonymous_variant [p.Leu198Leu]; upstream_gene_variant; downstream_gene_variant; non_coding_transcript_variant || NC_037314.1:2278881 A>G; het; missense_variant [p.Ile197Thr]; upstream_gene_variant; downstream_gene_variant; non_coding_transcript_variant || NC_037314.1:2278882 T>C; het; missense_variant [p.Ile197Val]; upstream_gene_variant; downstream_gene_variant; n…
BCIN_05g07470	Nineteen complex-related protein 2-domain-containing protein	NC_037314.1:2645595 AACAT>A; het; 3_prime_UTR_variant; upstream_gene_variant; downstream_gene_variant	rna processing		nucleus
BCIN_06g01030	Folliculin-interacting protein N-terminal domain-containing protein	NC_037315.1:391494 CT>C; het; 3_prime_UTR_variant; upstream_gene_variant; non_coding_transcript_variant
BCIN_06g01040	Cell surface spherulin 4-like protein	NC_037315.1:394241 TC>T; het; 5_prime_UTR_variant; upstream_gene_variant; downstream_gene_variant
BCIN_06g03920	Carbohydrate esterase family 16 protein	NC_037315.1:1352407 GTA>G; het; 3_prime_UTR_variant; upstream_gene_variant; downstream_gene_variant	metabolic process		extracellular region
BCIN_06g06040	Sun domain-containing protein	NC_037315.1:2109253 GA>G; het; 3_prime_UTR_variant; upstream_gene_variant; downstream_gene_variant	cell wall organization		cell wall; extracellular region
BCIN_06g07080	Uncharacterized protein	NC_037315.1:2519269 GAT>G; het; 3_prime_UTR_variant; upstream_gene_variant
BCIN_07g00390	Glycosyl transferase CAP10 domain-containing protein	NC_037316.1:138561 TG>T; hom; 5_prime_UTR_variant; downstream_gene_variant; non_coding_transcript_variant	cell wall organization; metabolic process	transferase activity
BCIN_07g02570	Uncharacterized protein	NC_037316.1:962531 TTC>T; het; upstream_gene_variant; downstream_gene_variant; intron_variant
BCIN_07g06650	CBM21 domain-containing protein	NC_037316.1:2450703 C>CT; het; 3_prime_UTR_variant; downstream_gene_variant; non_coding_transcript_variant	cell wall organization
BCIN_08g02940	Nitrogen regulatory protein areA GATA-like domain-containing protein	NC_037317.1:1108137 AT>A; het; 3_prime_UTR_variant; upstream_gene_variant; downstream_gene_variant; non_coding_transcript_variant	regulation of transcription	nucleic acid binding
BCIN_08g03040	FAD-binding domain-containing protein	NC_037317.1:1162594 CT>C; het; 5_prime_UTR_variant; upstream_gene_variant; downstream_gene_variant		oxidoreductase activity
BCIN_08g03380	Serine/threonine-protein kinase Tel1 (EC 2.7.11.1)	NC_037317.1:1310350 A>AC; het; upstream_gene_variant; downstream_gene_variant; intron_variant	DNA repair; response to stress; signal transduction; cell cycle	kinase activity	nucleus; chromosome
BCIN_08g06630	Uncharacterized protein	NC_037317.1:2437209 CGAA>C; het; 3_prime_UTR_variant; upstream_gene_variant; downstream_gene_variant; non_coding_transcript_variant
BCIN_09g02540	Major facilitator superfamily (MFS) profile domain-containing protein	NC_037318.1:914444 GT>G; het; 3_prime_UTR_variant; upstream_gene_variant	transport	transporter activity	membrane
BCIN_09g05100	Uncharacterized protein	NC_037318.1:1781201 TAA>T; het; splice_region_variant; 3_prime_UTR_variant; upstream_gene_variant
BCIN_09g05150	SIS domain-containing protein	NC_037318.1:1791201 CA>C; het; 3_prime_UTR_variant; upstream_gene_variant
BCIN_10g01240	Uncharacterized protein	NC_037319.1:487766 ATC>A; het; upstream_gene_variant
BCIN_10g03650	ferric-chelate reductase (NADPH) (EC 1.16.1.9)	NC_037319.1:1390942 AAG>A; het; 5_prime_UTR_variant; upstream_gene_variant; downstream_gene_variant	response to stress	oxidoreductase activity; ferric-chelate reductase activity	membrane
BCIN_10g05330	Transcription regulator Rua1 C-terminal domain-containing protein	NC_037319.1:2017241 AC>A; het; 3_prime_UTR_variant; upstream_gene_variant; downstream_gene_variant; non_coding_transcript_variant	regulation of transcription
BCIN_10g06270	Uncharacterized protein	NC_037319.1:2417785 G>GC; hom; frameshift_variant [p.Ala230fs]; upstream_gene_variant; downstream_gene_variant
BCIN_11g02160	Calcineurin-like phosphoesterase domain-containing protein	NC_037320.1:714549 T>C; het; synonymous_variant [p.Val308Val]; upstream_gene_variant	metabolic process	phosphatase activity
BCIN_11g05250	Uncharacterized protein	NC_037320.1:1873002 GT>G; het; downstream_gene_variant
BCIN_11g05350	Uncharacterized protein	NC_037320.1:1902318 G>GAT; het; 5_prime_UTR_variant; upstream_gene_variant
BCIN_12g03630	Argonaute complex, subunit Arb1	NC_037321.1:1244291 TAC>T; het; 5_prime_UTR_variant; upstream_gene_variant	rna processing	nucleic acid binding
BCIN_12g04440	Uncharacterized protein	NC_037321.1:1514037 AG>A; het; 3_prime_UTR_variant; upstream_gene_variant; downstream_gene_variant
BCIN_12g05950	FAD/NAD(P)-binding domain-containing protein	NC_037321.1:2049448 CT>C; het; 3_prime_UTR_variant; upstream_gene_variant		oxidoreductase activity
BCIN_12g05980	RING-type domain-containing protein	NC_037321.1:2055612 CA>C; het; upstream_gene_variant; downstream_gene_variant	protein ubiquitination	ligase activity
BCIN_13g00980	Uncharacterized protein	NC_037322.1:363540 CA>C; het; upstream_gene_variant; downstream_gene_variant
BCIN_13g02160	Azaphilone pigments biosynthesis cluster protein L N-terminal domain-containing protein	NC_037322.1:757607 G>GT; het; 3_prime_UTR_variant; upstream_gene_variant; downstream_gene_variant			endomembrane system
BCIN_13g02420	Uncharacterized protein	NC_037322.1:838188 AG>A; het; upstream_gene_variant; downstream_gene_variant
BCIN_13g04680	Oligopeptide transporter protein	NC_037322.1:1735685 GTA>G; het; 5_prime_UTR_variant; upstream_gene_variant; downstream_gene_variant	transport	transporter activity	membrane; endomembrane system
BCIN_13g04920	hydroxyacid-oxoacid transhydrogenase (EC 1.1.99.24)	NC_037322.1:1852132 T>C; het; upstream_gene_variant; downstream_gene_variant; intron_variant || NC_037322.1:1852134 T>C; het; upstream_gene_variant; downstream_gene_variant; intron_variant
BCIN_13g04960	F-box domain-containing protein	NC_037322.1:1867281 A>AT; het; upstream_gene_variant; downstream_gene_variant; intron_variant	protein ubiquitination
BCIN_14g04060	Uncharacterized protein	NC_037323.1:1596115 TATG>T; het; 3_prime_UTR_variant; upstream_gene_variant
BCIN_14g04770	PSP1 C-terminal domain-containing protein	NC_037323.1:1842059 TC>T; het; 5_prime_UTR_variant; upstream_gene_variant; non_coding_transcript_variant
BCIN_15g01330	Uncharacterized protein	NC_037324.1:501290 TTG>T; het; 5_prime_UTR_variant; upstream_gene_variant; downstream_gene_variant
BCIN_15g04520	CFEM domain-containing protein	NC_037324.1:1556407 TTC>T; het; upstream_gene_variant; downstream_gene_variant			membrane; extracellular region
BCIN_15g04960	Uncharacterized protein	NC_037324.1:1666729 T>G; het; 3_prime_UTR_variant; upstream_gene_variant
BCIN_16g00520	Uncharacterized protein	NC_037325.1:254699 CG>C; het; 5_prime_UTR_variant; upstream_gene_variant; downstream_gene_variant
BCIN_16g03090	Uncharacterized protein	NC_037325.1:1186476 TCC>T; het; upstream_gene_variant
BCIN_16g04980	Uncharacterized protein	NC_037325.1:1830704 GAA>G; het; 3_prime_UTR_variant; upstream_gene_variant; downstream_gene_variant; non_coding_transcript_variant

## Sheet: Summary_BP
Category	Count
metabolic process	7
cell wall organization	5
regulation of transcription	4
response to stress	4
protein ubiquitination	3
signal transduction	3
transport	2
rna processing	2
DNA repair	2
cell cycle	1
immune system process	1

## Sheet: Summary_MF
Category	Count
nucleic acid binding	5
oxidoreductase activity	3
transporter activity	2
kinase activity	2
transferase activity	2
hydrolase activity	2
ligase activity	1
phosphatase activity	1
ferric-chelate reductase activity	1
peptidase activity	1
GTPase activator activity	1
protein binding	1
decarboxylase activity	1

## Sheet: Summary_CC
Category	Count
membrane	6
endomembrane system	4
nucleus	4
extracellular region	3
chromosome	1
cell wall	1
